# Supplementary material for: Tandem 13-Lipoxygenase Genes in a Cluster Confers Yellow-Green Leaf in Cucumber
Source: Int J Mol Sci. 2019 Jun 25;20(12):3102. doi: 10.3390/ijms20123102 (PMC6628033; doi:10.3390/ijms20123102)
Supplement: Supplementary file 1 [file ijms-20-03102-s001.zip]

Archive with 3 entries (2 files):
- ijms-518265 final suppl/
- ijms-518265 final suppl/ijms-518265 proof 2 done suppl. .docx
- ijms-518265 final suppl/Supplementary file S1.xls
