# Supplementary material for: Tandem 13-Lipoxygenase Genes in a Cluster Confers Yellow-Green Leaf in Cucumber
Source: Int J Mol Sci. 2019 Jun 25;20(12):3102. doi: 10.3390/ijms20123102 (PMC6628033; doi:10.3390/ijms20123102)
Supplement: Supplementary file 1 [file ijms-20-03102-s001.zip › ijms-518265 final suppl/Supplementary file S1.xls]

## Sheet: Supplementary file 1
gene_name	KO	GO
Csa4M288070.1	K00454|1|5e-46|170|gmx:100787202|lipoxygenase [EC:1.13.11.12]	gi|449503626|ref|XP_004162096.1| 4.4025e-133 PREDICTED: linoleate 13S-lipoxygenase 2-1, chloroplastic-like [Cucumis sativus]
Csa4M286960.1	K00454|1|9e-87|283|gmx:100809699|lipoxygenase [EC:1.13.11.12]	gi|449448974|ref|XP_004142240.1| 5.09364e-180 PREDICTED: linoleate 13S-lipoxygenase 2-1, chloroplastic-like [Cucumis sativus]
Csa4M291390.1	K00566|1|0.0|803|vvi:100265527|tRNA-specific 2-thiouridylase [EC:2.8.1.-]	gi|449448726|ref|XP_004142116.1| 0 PREDICTED: tRNA-specific 2-thiouridylase MnmA-like [Cucumis sativus]
Csa4M288620.1	K13418|1|7e-20|95.9|rcu:RCOM_0186340|somatic embryogenesis receptor kinase 1 [EC:2.7.10.1 2.7.11.1]!K13416|5|4e-19|92.8|rcu:RCOM_1534760|brassinosteroid insensitive 1-associated receptor kinase 1 [EC:2.7.10.1 2.7.11.1]	gi|449523037|ref|XP_004168531.1| 0 PREDICTED: G-type lectin S-receptor-like serine/threonine-protein kinase RLK1-like [Cucumis sativus]
Csa4M290770.1	K13100|1|0.0|1006|gmx:100814050|pre-mRNA-splicing factor CWC22	gi|449448752|ref|XP_004142129.1| 0 PREDICTED: pre-mRNA-splicing factor CWC22 homolog [Cucumis sativus]
Csa4M288610.1	K00454|1|2e-150|454|rcu:RCOM_1528960|lipoxygenase [EC:1.13.11.12]	gi|449523035|ref|XP_004168530.1| 0 PREDICTED: LOW QUALITY PROTEIN: linoleate 13S-lipoxygenase 2-1, chloroplastic-like [Cucumis sativus]
Csa4M291890.1	K03319|1|3e-110|341|bdi:100845105|divalent anion:Na+ symporter, DASS family	gi|449448723|ref|XP_004142115.1| 0 PREDICTED: dicarboxylate transporter 1, chloroplastic-like [Cucumis sativus]
Csa4M288090.1	K00454|1|3e-25|97.1|vvi:100245031|lipoxygenase [EC:1.13.11.12]	gi|449524587|ref|XP_004169303.1| 1.40405e-32 PREDICTED: LOW QUALITY PROTEIN: linoleate 13S-lipoxygenase 2-1, chloroplastic-like [Cucumis sativus]
Csa4M285810.1	K00430|1|9e-129|371|gmx:100811249|peroxidase [EC:1.11.1.7]	gi|449448986|ref|XP_004142246.1| 0 PREDICTED: lignin-forming anionic peroxidase-like [Cucumis sativus]
Csa4M291380.1	K03977|1|0.0|913|vvi:100260310|GTP-binding protein	gi|449448728|ref|XP_004142117.1| 0 PREDICTED: GTPase Der-like [Cucumis sativus]
Csa4M291360.1
Csa4M291940.1		gi|595881495|ref|XP_007212427.1| 4.38888e-13 hypothetical protein PRUPE_ppa016642mg [Prunus persica]
Csa4M288080.1	K00454|1|4e-118|368|pop:POPTR_750772|lipoxygenase [EC:1.13.11.12]	gi|449448768|ref|XP_004142137.1| 0 PREDICTED: linoleate 13S-lipoxygenase 2-1, chloroplastic-like [Cucumis sativus]
Csa4M286370.1		gi|449448980|ref|XP_004142243.1| 3.14421e-95 PREDICTED: GATA transcription factor 29-like [Cucumis sativus]
Csa4M289620.1	K13418|1|1e-51|191|ath:AT1G71830|somatic embryogenesis receptor kinase 1 [EC:2.7.10.1 2.7.11.1]	gi|449523037|ref|XP_004168531.1| 0 PREDICTED: G-type lectin S-receptor-like serine/threonine-protein kinase RLK1-like [Cucumis sativus]
Csa4M289650.1	K13415|1|4e-19|93.6|rcu:RCOM_0478150|protein brassinosteroid insensitive 1 [EC:2.7.10.1 2.7.11.1]!K04733|2|5e-19|89.7|smo:SELMODRAFT_230241|interleukin-1 receptor-associated kinase 4 [EC:2.7.11.1]!K00924|4|1e-18|92.4|ath:AT1G66150|[EC:2.7.1.-]	gi|449448956|ref|XP_004142231.1| 0 PREDICTED: G-type lectin S-receptor-like serine/threonine-protein kinase RLK1-like [Cucumis sativus]
Csa4M292470.1	K09284|1|3e-103|316|rcu:RCOM_0819800|AP2-like factor, euAP2 lineage	gi|449448938|ref|XP_004142222.1| 0 PREDICTED: ethylene-responsive transcription factor RAP2-7-like [Cucumis sativus]
Csa4M286360.1	K10256|1|2e-71|221|vvi:100258789|omega-6 fatty acid desaturase (delta-12 desaturase) [EC:1.14.19.-]	gi|449503618|ref|XP_004162092.1| 1.9433e-116 PREDICTED: omega-6 fatty acid desaturase, endoplasmic reticulum isozyme 2-like [Cucumis sativus]
Csa4M287550.1	K00454|1|3e-21|94.4|gmx:100809699|lipoxygenase [EC:1.13.11.12]	gi|449448970|ref|XP_004142238.1| 5.60679e-77 PREDICTED: lipoxygenase 2, chloroplastic-like [Cucumis sativus]
Csa4M291900.1		gi|449448721|ref|XP_004142114.1| 0 PREDICTED: MATE efflux family protein 1-like [Cucumis sativus]
Csa4M290780.1	K02883|1|5e-27|98.6|pop:POPTR_572675|large subunit ribosomal protein L18e	gi|224131092|ref|XP_002320999.1| 1.26945e-25 60S ribosomal protein L18 [Populus trichocarpa]
Csa4M289120.1	K04733|1|5e-57|197|smo:SELMODRAFT_159261|interleukin-1 receptor-associated kinase 4 [EC:2.7.11.1]!K13418|2|1e-56|202|aly:ARALYDRAFT_895025|somatic embryogenesis receptor kinase 1 [EC:2.7.10.1 2.7.11.1]	gi|449523039|ref|XP_004168532.1| 0 PREDICTED: G-type lectin S-receptor-like serine/threonine-protein kinase RLK1-like [Cucumis sativus]
Csa4M290760.1	K09955|1|2e-72|234|pop:POPTR_814847|hypothetical protein	gi|449531121|ref|XP_004172536.1| 4.13643e-121 PREDICTED: uncharacterized LOC101224273, partial [Cucumis sativus]
Csa4M291910.1	K15271|1|1e-27|106|rcu:RCOM_1095670|ATP-dependent DNA helicase HFM1/MER3 [EC:3.6.4.12]!K15078|2|4e-24|96.7|vvi:100250139|structure-specific endonuclease subunit SLX1 [EC:3.6.1.-]!K03798|3|5e-21|87.8|rcu:RCOM_0340700|cell division protease FtsH [EC:3.4.24.-]	gi|449502637|ref|XP_004161700.1| 1.07127e-77 PREDICTED: pentatricopeptide repeat-containing protein At3g02330-like [Cucumis sativus]
Csa4M287570.1
Csa4M292440.1		gi|449448715|ref|XP_004142111.1| 0 PREDICTED: protein IQ-DOMAIN 1-like [Cucumis sativus]
Csa4M290790.1	K08286|1|3e-76|248|aly:ARALYDRAFT_494187|protein-serine/threonine kinase [EC:2.7.11.-]!K08282|5|1e-68|235|ath:AT3G45780|non-specific serine/threonine protein kinase [EC:2.7.11.1]	gi|449448750|ref|XP_004142128.1| 0 PREDICTED: serine/threonine-protein kinase OXI1-like [Cucumis sativus]
Csa4M291930.1	K12898|1|1e-143|404|vvi:100251936|heterogeneous nuclear ribonucleoprotein F/H	gi|449448717|ref|XP_004142112.1| 8.33316e-171 PREDICTED: heterogeneous nuclear ribonucleoprotein F-like [Cucumis sativus]
Csa4M286990.1	K00454|1|2e-08|53.5|bdi:100829163|lipoxygenase [EC:1.13.11.12]	gi|449503624|ref|XP_004162095.1| 2.05781e-57 PREDICTED: lipoxygenase 2, chloroplastic-like [Cucumis sativus]
Csa4M290800.1	K09285|1|0.0|620|pop:POPTR_758079|AP2-like factor, ANT lineage	gi|449448748|ref|XP_004142127.1| 0 PREDICTED: AP2-like ethylene-responsive transcription factor PLT2-like [Cucumis sativus]
Csa4M290740.1	K13420|1|8e-47|171|rcu:RCOM_0633880|LRR receptor-like serine/threonine-protein kinase FLS2 [EC:2.7.11.1]	gi|449448756|ref|XP_004142131.1| 0 PREDICTED: DNA-damage-repair/toleration protein DRT100-like [Cucumis sativus]
Csa4M287560.1	K00454|1|5e-19|83.2|pop:POPTR_750772|lipoxygenase [EC:1.13.11.12]	gi|449448970|ref|XP_004142238.1| 1.49227e-30 PREDICTED: lipoxygenase 2, chloroplastic-like [Cucumis sativus]
Csa4M288110.1	K00454|1|5e-41|147|gmx:100797626|lipoxygenase [EC:1.13.11.12]	gi|449448964|ref|XP_004142235.1| 1.27772e-104 PREDICTED: linoleate 13S-lipoxygenase 2-1, chloroplastic-like [Cucumis sativus]
Csa4M287010.1	K00454|1|3e-18|80.5|pop:POPTR_750772|lipoxygenase [EC:1.13.11.12]	gi|449448970|ref|XP_004142238.1| 2.77119e-33 PREDICTED: lipoxygenase 2, chloroplastic-like [Cucumis sativus]
Csa4M290860.1	K14297|1|3e-16|79.0|mtr:MTR_1g066430|nuclear pore complex protein Nup98-Nup96!K15692|2|2e-09|57.8|smo:SELMODRAFT_66937|E3 ubiquitin-protein ligase RNF13 [EC:6.3.2.19]!K11982|3|2e-08|55.5|vvi:100262515|E3 ubiquitin-protein ligase RNF115/126 [EC:6.3.2.19]	gi|449448944|ref|XP_004142225.1| 0 PREDICTED: E3 ubiquitin ligase BIG BROTHER-like [Cucumis sativus]
